# Supplementary material for: Paracrine Responses of Cardiosphere-Derived Cells to Cytokines and TLR Ligands: A Comparative Analysis
Source: Int J Mol Sci. 2023 Dec 8;24(24):17278. doi: 10.3390/ijms242417278 (PMC10743612; doi:10.3390/ijms242417278)
Supplement: Supplementary file 1 [file ijms-24-17278-s001.zip]

Archive with 4 entries (4 files):
- sup3.tif
- supp1.tif
- supp2.tif
- Suppl.pdf
